# Supplementary material for: Biological Control of Three Major Cucumber and Pepper Pests: Whiteflies, Thrips, and Spider Mites, in High Plastic Tunnels Using Two Local Phytoseiid Mites
Source: Plants (Basel). 2024 Mar 20;13(6):889. doi: 10.3390/plants13060889 (PMC10976136; doi:10.3390/plants13060889)
Supplement: Supplementary file 1 [file plants-13-00889-s001.zip]

Archive with 1 entries (1 files):
- plants-2827135-supplementary.pdf
